# Supplementary material for: Harmine Alleviated Sepsis-Induced Cardiac Dysfunction by Modulating Macrophage Polarization via the STAT/MAPK/NF-κB Pathway
Source: Front Cell Dev Biol. 2022 Jan 17;9:792257. doi: 10.3389/fcell.2021.792257 (PMC8801946; doi:10.3389/fcell.2021.792257)
Supplement: Supplementary file 7 [file DataSheet1.xlsx]

## Sheet: Figure 1
CCK-8 assay (%)
	vehicle	1μmol/l	5μmol/l	10μmol/l	25μmol/l	50μmol/l
	1	1.06895	0.998232	0.972451	0.885386	0.793164
	1	1.06561	1.00618	1.02888	0.94247	0.81695
	1	1.01469	0.963952	0.875	0.695928	0.606308
protein expression
iNOS/GAPDH								iNOS/GAPDH
	0h	1h	3h	6h	12h	24h			vehicle	LPS	1μmol/l	5μmol/l	10μmol/l	25μmol/l
	0.322542	0.484274	0.788904	0.63053	1.22426	0.5859			0.0137344	0.858823	0.760607	0.838197	0.634509	0.512358
	0.157445	0.170321	0.125894	0.259977	0.409888	0.436158			0.0345127	0.977788	0.879555	0.750756	0.5353	0.405936
	0.150582	0.212559	0.151098	0.317971	0.994785	0.669666			0.032966	0.861259	0.628235	0.475115	0.588327	0.302853
	0.157867	0.193347	0.207073	0.373331	1.01877	0.93871			0.035126	1.00169	0.798653	0.598577	0.709559	0.491142
	0.278354	0.26177	0.269452	0.396009	1.04676	0.627876
COX-2/GAPDH								COX-2/GAPDH
	0h	1h	3h	6h	12h	24h			vehicle	LPS	1μmol/l	5μmol/l	10μmol/l	25μmol/l
	0.15515	0.246398	0.229346	0.371039	0.475329	0.53109			0.027339	0.934451	0.800381	0.379542	0.399278	0.063528
	0.194067	0.259604	0.24425	0.38539	0.968647	0.377532			0.04652	1.21018	0.988553	0.531424	0.387646	0.088519
	0.25699	0.254176	0.230699	0.467446	0.558046	0.412725			0.013734	0.858823	0.760607	0.838197	0.634509	0.512358
	0.23111	0.316482	0.241752	0.513542	0.750543	0.4342			0.034513	0.977788	0.879555	0.750756	0.5353	0.405936
mRNA expression
COX-2/GAPDH (fold change)						IL-1β/GAPDH (fold change)
	vehicle	LPS	5μmol/l	25μmol/l			vehicle	LPS	5μmol/l	25μmol/l
	1.44091	10.4591	4.99585	0.889239			1.48376	10.359	8.1255	1.19398
	0.560535	24.2676	8.29274	3.17332			1.15753	13.3021	4.03963	2.21424
	1.24634	16.769	7.56448	2.85616			1.15753	13.3021	4.03963	2.21424
TNF-α/GAPDH (fold change)						IL-6/GAPDH (fold change)
	vehicle	LPS	5μmol/l	25μmol/l			vehicle	LPS	5μmol/l	25μmol/l
	1.03721	380.279	155.82	147.77			1.32351	25.7645	8.85668	2.10217
	1.41055	244.834	200.312	231.729			0.151128	18.6726	3.57788	0.704673
	0.650074	214.273	231.056	102.177			1.00708	20.9613	5.88379	0.444906
	0.637022	196.683	223.056	55.432
	1.26515	162.981	167.26	129.926

## Sheet: Figure 2
ELISA for conditioned medium									protein expression
		vehicle	LPS	1μmol/l	5μmol/l	10μmol/l	25μmol/l
		8.575	27.075	20.075	18.825	14.325	11.825		p-NF-κB/NF-κB
NO (μmol/l)		7.825	24.575	21.825	19.575	19.325	15.825			control	vehicle	LPS	1μmol/l	5μmol/l	10μmol/l
		8.325	22.575	21.825	18.075	16.825	12.325			0.391374	1.11257	1.25505	0.986436	0.817107	0.752155
		7.325	22.575	17.075	16.075	15.575	11.325			0.403273	0.86477	0.810144	0.814469	0.768063	0.616222
										0.783531	0.529522	1.20149	0.924844	0.835453	0.825893
		vehicle	LPS	1μmol/l	5μmol/l	10μmol/l	25μmol/l			0.582192	0.818749	1.08623	1.05928	1.03469	0.900594
		100.38	219.19	156.9	176.8	158.82	140.84			0.636362	0.858332	1.11023	0.98891	0.878155	0.827453
TXB2 (pg/ml)		108.23	203.85	149.05	181.23	153.83	145.19
		112.51	189.72	213.27	184.37	131.14	133.28		NLRP3/GAPDH
		171.67	160.96	204.13	163.32	149.76	118.86			control	vehicle	LPS	1μmol/l	5μmol/l	10μmol/l
										0.244722	0.475921	0.910912	0.647103	0.50013	0.423483
		vehicle	LPS	1μmol/l	5μmol/l	10μmol/l	25μmol/l			0.212889	0.48316	0.80786	0.695078	0.600056	0.396034
		199.55	237.79	246.2	247.71	232.95	141.8			0.184954	0.163426	0.639082	0.796426	0.62289	0.491679
PGE2 (pg/ml)		182.31	263.54	260.85	181.66	146.76	206.55			0.151784	0.245615	1.00509	0.982597	0.758375	0.605875
		176.49	322.04	169.38	230.04	189.21	175.2
		171.32	243.93	213.45	199.66	180.59	191.47		cleaved caspase 3/GAPDH
										control	vehicle	LPS	1μmol/l	5μmol/l	10μmol/l
		vehicle	LPS	1μmol/l	5μmol/l	10μmol/l	25μmol/l			0.199352	0.431648	0.911474	0.980073	0.881258	0.65877
		96.68	126.45	85.21	93.37	98.17	73.64			0.36473	0.503316	1.15437	0.938738	0.74933	0.366743
IL-6 (pg/ml)		86.87	115.15	87.93	109.14	102.58	53.82			0.324297	0.379683	0.577295	0.596259	0.674419	0.310215
		60.38	118.82	93.03	78.98	75.2	75.6			0.542542	0.552314	0.683848	0.913337	0.908761	0.435019
		65.12	96.91	73.41	91.58	62.6	62.14
		vehicle	LPS	1μmol/l	5μmol/l	10μmol/l	25μmol/l
		314.97	355.57	467.27	234.14	285.22	258.46
TNF-α (pg/ml)		314.41	480.37	272.5	322.83	257.71	220.11
		225.53	421.81	252.47	396.92	348.65	189.61
		240.13	340.04	387.19	393.93	220.11	300.37

## Sheet: Figure 3
protein expression
p-P38/P38								p-NF-κB/NF-κB								p-STAT3/STST3
	vehicle	LPS	1μmol/l	5μmol/l	10μmol/l	25μmol/l			vehicle	LPS	1μmol/l	5μmol/l	10μmol/l	25μmol/l			vehicle	LPS	1μmol/l	5μmol/l	10μmol/l	25μmol/l
	0.69639	0.937902	0.95563	0.585426	0.613163	0.516801			0.777639	0.948663	0.810625	0.898115	0.971783	0.763393			0.521063	1.35626	0.988253	0.877227	0.738638	0.532263
	0.590157	1.02102	1.11766	0.908091	0.966271	0.504661			0.70462	0.875686	0.834581	0.768131	0.81679	0.855769			0.506176	0.957057	0.905112	0.847803	0.726338	0.536649
	0.533397	0.954426	0.855661	0.839987	0.869752	0.67796			0.925338	0.982047	0.881698	0.918087	0.773745	0.763822			0.51076	0.894448	0.846196	0.755306	0.576735	0.388664
	0.613228	0.822483	0.65035	0.63349	0.681317	0.475385			0.585385	0.968435	1.01535	0.812399	0.908169	0.798484
									0.670245	0.92556	0.676578	0.793126	0.967073	0.803368		p-STAT1/STAT1
p-ERK/ERK									0.693793	0.818011	0.79578	0.695884	0.74546	0.685924			vehicle	LPS	1μmol/l	5μmol/l	10μmol/l	25μmol/l
	vehicle	LPS	1μmol/l	5μmol/l	10μmol/l	25μmol/l			0.744615	1.00958	0.906356	0.962443	0.893967	0.84454			0.466751	1.17231	1.04049	1.04855	0.60963	0.548234
	0.708773	1.20436	1.17292	1.18076	1.21682	0.976529			0.870147	0.980966	0.91595	0.879719	0.767356	0.743403			0.458604	1.27247	0.97378	0.958595	0.801425	0.545794
	0.662256	1.0511	1.08979	1.11852	1.04926	0.909986											0.359338	0.88902	0.903957	0.783332	0.785129	0.4741
	0.79895	1.51016	1.35617	1.19189	1.11163	0.868031		p-IκBα/IκBα
									vehicle	LPS	1μmol/l	5μmol/l	10μmol/l	25μmol/l
p-JNK/JNK									1.24226	1.6895	1.44682	1.44094	1.47646	1.10889
	vehicle	LPS	1μmol/l	5μmol/l	10μmol/l	25μmol/l			1.14094	1.68335	1.40681	1.42806	1.20767	1.09663
	0.60993	1.35118	1.21924	1.16802	1.19988	0.740766			0.973764	1.61583	1.50006	1.56771	1.34417	1.20908
	0.537273	1.15103	0.984812	0.885954	0.891686	0.504538			1.13145	1.5798	1.36475	1.40307	1.22582	0.936324
	0.44171	0.98614	0.986309	0.871503	0.812459	0.508024

## Sheet: Figure 4
survival condition (death mumbers)
		control	HM	LPS	LPS+HM
	12h	0	0	1	0
	24h	0	0	7	4
	36h	0	0	10	6
	48h	0	0	10	8
	60h	0	0	10	8
	72h	0	0	10	8
	84h	0	0	10	8
	96h	0	0	10	8
plasma cardiac injuried biomarkers
					cTnI (pg/ml)
LDH (U/L)					vehicle		LPS
vehicle		LPS			NS	Har	NS	Har
NS	Har	NS	Har		109.65	133.57	227.23	182.6
316.049	311.111	581.481	516.049		154.43	167.25	203.24	155.1
319.753	288.889	503.704	435.803		140.42	129.84	153.24	196.38
274.074	327.161	574.074	459.259		142.36	108.9	223.51	173.95
295.062	359.259	603.704	496.296		123.58	162.26	178.05	141.17
309.877	380.247	545.679	461.728		133.27	135.06	235.5	129.84
					112.78	132.75	178.65	165.09
Echocardiogram parameters
	Heart rate (bpm)					Ejection fraction (%)					Fraction shortening (%)
	vehicle		LPS			vehicle		LPS			vehicle		LPS
	NS	Har	NS	Har		NS	Har	NS	Har		NS	Har	NS	Har
	513.479	578.592	519.818	564.414		76.2479	76.2678	53.8157	65.8325		43.8737	44.219	26.634	34.9394
	577.284	577.201	553.761	589.584		77.3187	76.7194	51.8653	66.2674		44.464	44.4088	25.5524	35.3919
	586.109	527.797	492.732	554.358		80.7462	73.6709	58.5371	77.9692		48.4822	41.5777	29.832	45.0962
	526.316	531.868	529.101	489.696		75.7062	76.0604	52.6831	54.9451		43.5968	44.2689	26.3019	27.5857
	562.324	523.225	486.815	553.71		79.916	74.9345	53.4121	64.8111		47.3993	42.0924	26.426	34.1736
	574.713		497.705	613.811		70.7767		60.3477	64.7839		39.2285		31.2053	34.405
	539.471		569.566	598.534		72.0498		41.6532	64.525		40.0666		19.7513	33.8027
	579.188		541.63	575.209		70.8849		35.3183	61.9341		39.2919		16.537	31.7123
	LVEDs (μl)					LVESV (μl)
	vehicle		LPS			vehicle		LPS
	NS	Har	NS	Har		NS	Har	NS	Har
	1.88243	2.07528	2.19963	2.0225		10.9084	14.0139	16.2011	13.0951
	1.67105	1.92175	2.37086	2.012		8.07971	11.4975	19.5662	12.9405
	1.80176	1.94184	2.08944	1.63093		9.7836	11.8238	14.2618	7.53349
	2.02873	2.07778	2.26893	2.3059		13.1976	14.2172	17.6583	18.2426
	1.78698	1.56403	2.18613	1.98733		9.55532	6.78111	15.9471	12.5238
	2.02978		2.06874	2.22387		13.3443		14.034	16.6535
	1.90484		2.67794	1.90876		11.3091		26.4748	11.3081
	2.07412		3.15645	1.73914		13.9907		39.629	8.89997

## Sheet: Figure 6
ELISA for plasma inflammatory mediators
	NO (μmol/l)					MCP-1 (pg/ml)					HMGB1 (ng/ml)
	vehicle		LPS			vehicle		LPS			vehicle		LPS
	NS	Har	NS	Har		NS	Har	NS	Har		NS	Har	NS	Har
	62.575	66.325	85.325	29.575		9.53	8.51	12.1	12.71		14.19	16.08	26.91	18.09
	60.575	46.075	68.075	50.825		8.85	7.15	16.54	8.39		18.66	18.32	28.4	19.77
	66.325	41.825	75.325	42.325		7.9	7.37	14.38	11.94		15.44	20.27	24.52	16.66
	68.575	48.825	105.575	96.575		8.51	6.78	11.36	11		13.86	16.27	27.51	15.25
	58.325	52.075	99.825	66.075		10.12	9.95	14.92	8.38		17.63	17.35	27.72	16.39
	56.075	41.825	104.075	68.825		7.34	6.21	15.15	11.04		12.57	19.83	25.03	16.04
	47.325	65.075	70.825	89.075		9.63	11.16	16.27	8.07		17.62	18.77	22.17	21.11
	IL-1β (pg/ml)					TNF-α (pg/ml)
	vehicle		LPS			vehicle		LPS
	NS	Har	NS	Har		NS	Har	NS	Har
	42.05	56.89	74.82	56.83		520.68	395.03	625.21	353
	42.05	44.05	71.7	56.12		493.49	546.98	589.69	383.57
	59.66	57.73	66.27	49.44		394.81	542.71	679.83	488.54
	49.31	45.01	67.27	57.83		467.41	490.11	512.82	522.93
	45.81	59.08	70.26	61.52		404.02	507.65	462.92	566.31
	56.83	50.57	71.32	50.86		453.47	532.37	613.29	492.36
	49.44	43.98	65.57	47.16		411.67	523.16	631.05	495.96
protein expression
	NLRP3/GAPDH					p-NF-kB/GAPDH
	vehicle		LPS			vehicle		LPS
	NS	Har	NS	Har		NS	Har	NS	Har
	0.080923	0.143517	0.60819	0.247471		0.632627	0.784918	0.870908	0.716487
	0.126344	0.156827	0.555432	0.077359		0.65902	0.692119	0.838459	0.695581
	0.087673	0.147727	0.670317	0.42726		0.678016	0.654351	1.0824	0.573124
	cleaved caspase 3/GAPDH
	vehicle		LPS
	0.444199	0.50522	0.643008	0.343587
	0.36447	0.363776	0.684987	0.534292
	0.138744	0.385782	0.774206	0.274387
